# Supplementary material for: Fine particulate matter 2.5 induces susceptibility to Pseudomonas aeruginosa infection via expansion of PD-L1high neutrophils in mice
Source: Respir Res. 2024 Feb 14;25:90. doi: 10.1186/s12931-023-02640-x (PMC10865610; doi:10.1186/s12931-023-02640-x)
Supplement: Supplementary file 7 — Supplementary Material 7: Supplementary Table. 1: Neutrophil gene signatures [file 12931_2023_2640_MOESM7_ESM.xlsx]

## Sheet: Sheet1
Neutrophil Maturation	phagocytosis
Retnlg	Abca1
Ccl6	Adgrb1
S100a6	Aif1
Clec4d	Arhgap12
Prr13	Arhgap25
Cebpb	Becn1
Slpi	Bin2
S100a11	Cdc42
Btg1	Clcn3
Cxcr2	Elmo1
Fth1	Fcer1g
Grina	Fcgr1
Mmp8	Fcgr3
Fxyd5	Gsn
Msrb1	Gulp1
H2-D1	Igll1
Anxa2	Itgam
Mmp9	Itgb2
Ftl1	Marco
Map1lc3b	Megf10
Tmcc1	Mfge8
Sat1	Msr1
Cyp4f18	Myh9
Junb	Rac1
Mxd1	Rac3
Stk17b	Rhobtb1
Ypel3	Rhobtb2
Selplg	Sh3bp1
Il1f9	Sirpa
Dusp1	Thbs1
Slc16a3	Trem2
Ccr1	Treml4
Rdh12	Vamp7
Clec4e	Xkr4
Arg2	Xkr6
Cd300ld	Xkr7
Amica1	Xkr8
Ctsd	Xkr9
Gda
Hacd4
Timp2
Fpr1
Ifi27l2a
Slc7a11
Stfa2l1
Il1b
Asprv1
Cxcl2
Gm5483
Ifitm1
