# Supplementary material for: Fine particulate matter 2.5 induces susceptibility to Pseudomonas aeruginosa infection via expansion of PD-L1high neutrophils in mice
Source: Respir Res. 2024 Feb 14;25:90. doi: 10.1186/s12931-023-02640-x (PMC10865610; doi:10.1186/s12931-023-02640-x)
Supplement: Supplementary file 8 — Supplementary Material 8: Supplementary Table. 2: qPCR primers [file 12931_2023_2640_MOESM8_ESM.xlsx]

## Sheet: Sheet1
Gapdh-F	AAGAAGGTGGTGAAGCAGG
Gapdh-R	GAAGGTGGAAGAGTGGGAGT
Il1b-F	TGCCACCTTTTGACAGTGATG
Il1b-R	AAGGTCCACGGGAAAGACAC
Il6-F	TGGAGTCACAGAAGGAGTGGCTAAG
Il6-R	TCTGACCACAGTGAGGAATGTCCAC
Tnf-F	AGCCTGTAGCCCATGTTGTAGC
Tnf-R	ATCTCTCAGCTCCACGCCATTG
